# Supplementary material for: Associations between the human intestinal microbiota, Lactobacillus rhamnosus GG and serum lipids indicated by integrated analysis of high-throughput profiling data
Source: PeerJ. 2013 Feb 26;1:e32. doi: 10.7717/peerj.32 (PMC3628737; doi:10.7717/peerj.32)
Supplement: Supplemental Information 1 — The lipidomics and HITChip microbiota profiling data sets. [file peerj-01-32-s002.gz]

Archive with 3 entries (2 files):
- Data
- Data/SupplementalDataHITChipS3.tab
- Data/SupplementalDataLipidsS2.tab
