# Supplementary material for: Associations between the human intestinal microbiota, Lactobacillus rhamnosus GG and serum lipids indicated by integrated analysis of high-throughput profiling data
Source: PeerJ. 2013 Feb 26;1:e32. doi: 10.7717/peerj.32 (PMC3628737; doi:10.7717/peerj.32)
Supplement: Supplemental Information 1 — The lipidomics and HITChip microbiota profiling data sets. [file peerj-01-32-s002.gz › Data/SupplementalDataHITChipS3.tab]

Actinomycetaceae Aerococcus Aeromonas Akkermansia Alcaligenes faecalis et rel. Allistipes et rel. Anaerobiospirillum Anaerofustis Anaerostipes caccae et rel. Anaerotruncus colihominis et rel. Anaerovorax odorimutans et rel. Aneurinibacillus Aquabacterium Asteroleplasma et rel. Atopobium Bacillus Bacteroides fragilis et rel. Bacteroides intestinalis et rel. Bacteroides ovatus et rel. Bacteroides p…
104/1 60.909590878572 69.4516053821391 62.8233694063341 287.383765662356 61.6496704765211 231.997041672697 54.969131604004 82.6742573126251 422.784740604216 72.8401561073892 126.825714107609 70.7108572101241 108.406690118482 57.7479000069951 68.6902307624283 69.7313296860786 718.104032714044 1010.74629907996 556.989952431918 247.538106727599 249.125701407963 178.6073527006 2522.38519801653 4745.5…
104/2 65.3375753823062 69.015893897361 78.8103336744689 248.970512066938 58.0694219734508 170.227603085541 65.845907290614 92.8472296180232 682.049090779357 116.953647200462 131.949221665562 69.6804112897698 140.206566438611 62.7423991577501 69.5018760246498 77.3010991855186 193.962449543499 578.114474786032 203.976810532673 154.526094066991 163.336329525447 95.7092352635231 634.240952516549 1485…
106/1 72.3048724502114 64.8061414422479 74.401731059445 287.526726080346 75.1918677483742 257.518703236203 57.8766483116763 83.26439188548 448.337427757889 127.070828055064 136.691340277172 70.8603467969064 151.691337300475 63.3734043858441 128.674735901543 69.6932912089036 242.623567935499 343.02475090902 189.513391599866 206.84990562254 132.44132001078 110.435733410438 611.813536979875 1957.638…
106/2 67.2013515219603 56.6382762850724 80.8642190807265 242.579680200628 57.3829616897126 279.316100695949 71.4306469330473 86.6026337524598 375.547817424866 151.32295979893 170.168260167971 70.5542112769007 142.284139898111 56.7973909553067 114.454060214705 75.1690225508906 196.172911324543 437.923759362198 158.445425826505 207.050313086075 129.475702811067 101.390240823004 864.279552949268 162…
107/1 58.704302054941 76.3897850898169 63.5304525279686 303.668433219388 56.5367324883916 340.126888749504 55.9816261015602 83.2300063590028 591.758931085449 105.159285604673 145.458873943134 66.710279961141 80.3757531708356 54.6933210615051 63.6536104406762 77.3218207528179 277.680916234422 355.620794224631 218.617796922278 209.937347265621 156.876687602512 203.235874067702 364.558295515035 1913…
107/2 66.5011206218494 58.1266953103817 63.3513743105477 479.547468976822 54.9486324267963 374.814925987014 55.3848038594997 87.4442631844164 567.755487755887 112.431428436151 228.678440724808 66.6385272741133 94.754317363515 56.7095839245048 65.9354179295729 71.9010388440783 175.596386592499 185.788442052284 110.166853618128 169.674952582862 132.432185423144 111.439454497321 254.60779387784 800.…
112/1 72.6143945067421 76.4653961625708 69.9470754240554 420.492845508116 60.4985674771467 161.65765553879 65.3206168071641 92.9521063165471 552.816699775328 216.924154723243 164.230025154991 77.6442642734407 133.312686589785 55.4149843316228 74.5184708298813 73.4606904016444 92.5084997666175 524.680052577739 87.1756709644655 151.662667231742 93.0555554205134 74.6334453683145 156.302333499534 625…
112/2 86.7100878784646 83.9673378982857 63.2039108752734 338.969835203666 62.540353697906 185.657625756635 61.4657810592465 95.1858098088166 462.853667511417 215.269556266319 176.561323816033 79.9188237670852 117.549725863465 67.7797791844055 70.9907128213294 82.8320855977751 127.539541789612 1326.03195018031 109.148429937633 166.908854198519 126.757447549943 96.0218426730386 198.268715979786 316…
113/1 71.6269677467615 72.0858724717918 72.8954515435373 867.082606069281 58.8450752423908 107.012230909718 58.3624018044619 109.291901777441 865.23120410009 98.3775668320403 237.528956417451 98.0219457377876 151.454207797288 62.5564238367775 61.7571417827604 97.8269897364667 402.355141512946 236.722504357299 271.116476531947 184.768546438993 120.841952744754 168.165175497712 767.889320632352 323…
113/2 82.4501673515419 58.8660357997846 73.7653466964461 396.994985719244 60.5251930005541 148.622617859065 64.2609369216067 102.428873942784 967.256561354989 92.5265736276661 131.99666337129 88.2217935974878 358.503882982676 72.5800744643296 61.7046142680734 85.9275508749608 773.514285634528 247.743132718188 308.854083259467 197.061475583159 161.068879881138 163.891002600803 1022.55799095941 312…
116/1 60.9909791327215 69.3032005798717 70.209599993575 776.911221489614 57.9622343849636 252.309718985975 56.8497814978373 91.4543001316518 659.178240958807 153.824548102034 222.483415561375 89.0478927354006 79.7988974106253 61.8499387780404 79.4264060557684 74.1342293312254 189.176038479883 208.911536681489 184.785279714942 183.758078774951 113.845968368271 118.320185502755 363.597362539241 952…
116/2 63.5701451930938 60.3807731041956 71.2147271300176 713.470908965264 70.4602720482403 214.108708374204 82.8756786277054 100.353510428078 399.832053651151 177.940735643857 329.086575373109 78.156821741478 116.33668669637 56.2693428598733 87.2019743982473 76.9385990233153 288.794490728855 271.063405928074 212.41591532599 205.341052250037 137.063021071759 124.353000334438 525.884706170629 885.5…
119/1 67.9421175843373 74.8200037866369 75.4185779164769 285.825646000581 59.173110753311 291.079013048464 63.98065308192 99.2240942516116 740.431587533322 130.233078378876 154.3346694666 99.7188735767852 96.7363907400758 58.9983956140564 61.1901130626113 79.3835571897419 118.411248671089 279.128714561074 104.850520590486 134.495265914046 178.438548480639 424.530732431668 128.705667665721 239.679…
119/2 68.553801662642 80.0667374945077 68.8937702700184 335.299584976818 57.2607967057261 411.104844279681 58.1469924390897 111.17145910213 704.8339849889 121.264960551856 198.221628731811 120.822378641601 81.7404894153609 58.0328883312207 58.9231141483468 83.3706973731911 164.027424287073 440.718829015277 136.522046366556 171.102022640877 206.012749176711 676.376544423919 185.568810958459 255.16…
120/1 67.4326142332113 62.092631934927 66.7227638298183 172.777144945252 58.0593762475066 188.054907639942 53.7265811647203 74.7592499075089 498.137690552059 193.67173729982 117.390871958504 71.4851769305142 113.6904708009 53.5898721497496 70.0933577561608 64.8288493450203 170.053169860563 375.299492034645 155.281187328921 179.744418045769 156.454862772016 172.281912967786 403.254105610368 3490.9…
120/2 71.6773012328183 64.975419025703 61.2434758441104 203.642095769476 60.6223261451083 234.062801147523 55.9231666526237 74.6130605505462 375.855511771559 196.150475893919 146.235939750058 74.0486993942113 86.5649822489615 53.7834721084637 80.4001780869639 63.2571000096358 167.215221248746 313.985020278493 211.726640778914 169.587333514813 150.397228801134 131.839749570625 285.417296580236 519…
122/1 71.6245699323381 62.9704128458756 65.3279816079435 1306.01346123039 58.7735895571571 520.346690704858 66.58602617104 166.73954361439 676.327176652482 208.169941858407 189.668863895654 74.3846095063759 124.274072286879 61.0870894258142 87.12137785316 75.8222155530047 417.711659753742 319.873778567671 249.993919361353 314.828302373821 144.099761047868 169.420734521375 925.542292028491 4919.46…
122/2 71.4563022051699 71.0009612086996 62.4066444167226 219.183222135388 60.074728232591 350.897475975118 58.5420345572776 141.812383236431 559.458684554958 191.250649800133 165.974980201042 78.7901930993286 153.852287244392 64.0440753658617 65.5106624455496 87.0508686569266 563.908925656461 358.545515735145 301.800703120036 316.701137906956 151.373383449149 192.033863298556 1512.38203744983 340…
123/1 76.8482819777213 83.4328925462572 97.5851222532571 377.330983313711 58.2854600840247 311.328198806004 66.7475977243206 238.091761257221 750.271183227974 83.311132793217 128.400208780204 118.967600667652 147.328526024562 60.4589655396193 75.6061461303009 87.4490693547851 294.506326116288 312.269919827258 178.107333503078 178.609472088374 127.889715456695 128.089653856323 716.463818278434 193…
123/2 69.5096426258541 76.2258165817542 94.3604205998257 634.100517055597 56.4286076478961 428.008668873242 63.2412508745682 253.843958286381 669.5376745473 98.8881526101923 197.314921945282 133.189060576669 149.008341840469 60.421356331163 73.8443340826284 90.02576707893 467.3077171956 1251.66970239927 286.902047539354 246.409893534875 150.208755336526 260.065706650878 941.453146539412 4678.3394…
124/1 57.0782353859664 61.143959256591 64.4026902595939 616.111979554572 61.064452988396 220.203764426131 57.2473752515522 79.2682125946331 399.32957756534 166.498078535752 139.315521139951 78.8313726131745 71.2637454367851 59.0013483087201 71.2151151579396 66.6086299228869 209.492484054742 163.342669246282 158.623443221637 148.751185948222 112.245125127065 107.27333348915 552.923514738386 931.14…
124/2 68.225639806527 54.2409509876036 67.7068718070659 1513.7115112074 65.9435205503873 330.150617808773 60.4466005675652 76.797736264497 346.592327905055 212.414909290094 196.405078188937 75.5154127917417 144.089280642675 57.6597596247749 64.7763678942646 80.541650964021 255.133814280877 186.68754094628 165.559767399146 180.008524674133 148.78712978321 118.778800628156 963.066726143761 1236.549…
127/1 67.8459139969218 72.461497776617 60.7136256863514 283.485664338745 65.7172313639081 408.045215022817 56.3868050812068 87.0372447267898 486.160464695138 106.663522378074 107.172639525412 86.4966951113992 96.321982220393 59.8809445860586 61.9272011003054 75.0231314623549 388.068938493746 741.79280172572 202.769847463457 287.939936379877 187.686313502828 446.016038967902 879.649550302995 4735.…
127/2 64.5416455713811 62.3332123189377 76.2505988883213 199.73310277602 56.6600953336869 338.892899444221 70.4980290288583 92.1970216967625 473.216491327858 82.9311129154039 113.468138752181 71.4996362592464 138.829910906074 59.9737114805465 61.1765513965412 79.2661270170093 376.239408691817 628.612582714251 184.312698692664 232.971300806462 166.470120655492 432.563547138674 638.805087947881 398…
130/1 59.2522435498216 74.150831432129 65.3103793391722 268.782673958044 58.8460955826363 276.310949866368 55.5283384968411 86.2844519660703 590.578769878014 84.2542052432941 154.508958065083 84.0673372325693 85.5325115487909 56.404864264297 91.7372903699922 71.6159918258995 190.920622696957 154.303413475652 135.031596210086 151.735651145505 135.917418904525 86.2727574866147 171.487271489602 516.…
130/2 62.5734591465361 69.7144869642361 67.4112146312365 206.141445148453 60.9366588493806 258.617597979017 58.6254057767964 87.2015965217965 499.176154022764 82.1965695891624 159.13904372382 85.4496245676123 82.8757954464834 57.9634176839067 81.6407589380327 69.0822571999417 200.539471726796 164.819940692556 142.063454935842 179.740260122327 134.706553914463 87.6227341144399 247.309745161499 710…
136/1 68.4854562016998 60.3642284607099 55.3527428067971 2933.4045780783 73.5921536286865 650.896397713098 56.4990074752454 73.542866083564 366.398600997797 155.511427663108 183.653270101586 65.0543028331838 70.2562486999346 53.4944404778144 103.013127208695 69.3910048980298 473.895911516032 1301.69708417037 186.566593935567 270.791599037324 243.044432982709 322.766368070476 1993.43477619964 5946…
136/2 65.6670629513947 61.2633469137668 57.7622192314644 2630.23294543658 66.1126349190401 596.311808428146 54.8496637360762 67.8335527233833 762.088155986169 130.298430800546 289.552343217993 70.6938743008619 81.7104980048616 55.505342873996 94.0847599069373 69.6853622945233 243.950198735356 2916.05813176194 122.14543399887 247.77207354666 226.161295085111 328.835185844243 881.737585339432 3152.…
137/1 60.9253180714568 58.8647522136433 64.3523488490606 275.149303709288 54.9834212330394 334.939069264355 56.2709165124746 77.871711562526 412.239315349422 114.581121375486 94.4314892364443 68.3005192721446 67.8521715447705 55.2452335613111 59.8607155668081 61.1426961866415 233.909549190629 388.848420624247 254.603135984789 608.711603144211 203.284974523054 160.099710324773 804.993759490944 178…
137/2 58.7621781692468 60.553928353947 63.8123721301659 349.861918500747 56.5980592344591 502.391017689603 53.0444596641622 77.3805809048246 321.471063920515 120.399913821774 104.014674922572 70.1025383514013 67.9502893664774 55.0702930603614 61.7568079840409 62.9356698982363 422.817132949549 807.443723402487 426.356519713121 823.918405292742 251.535117218611 208.305389633422 1392.25815474637 368…
139/1 56.0917216792474 61.8813804723984 64.3563125217107 507.764865138353 54.3117982717528 294.056443720425 54.0247430021178 83.9144771580809 710.398651187453 135.503183607326 152.479459872198 86.0213762285891 71.3503763345499 55.1664351358721 76.8357280620267 66.8893930323181 298.229761171357 266.593777502798 253.246554639582 194.469943003191 159.439639964224 131.132711425341 1019.35794721598 33…
139/2 60.6448947629986 67.4632395282143 61.5627509462555 474.17043321694 53.2534309945203 292.906862636853 54.9180351923057 88.8175014592427 642.204479464762 145.073875073254 133.879651943749 84.0877506159836 71.5559768903673 56.5676156071883 82.4962290333719 67.1002979414109 341.42657307668 400.949380348275 287.823869711046 233.909333733959 178.753779232709 255.009753700973 1044.22844184472 4723…
145/1 57.5077892559823 56.0590284370613 57.2604451844044 188.354450695843 54.6148332634272 152.00684017204 56.7009124670895 76.4660844237407 507.346801493025 136.543089889856 152.88279321351 75.9819141435556 71.0309619878604 54.8385650919287 73.1773509749735 60.8651731379364 151.601200316558 147.979744314275 119.499208784765 163.534019598962 210.370517946966 82.3537068216151 208.848167798404 306.…
145/2 66.1375547862274 69.4942668657982 58.9598195044918 177.653188906707 54.8396245381539 90.5731288132639 53.6039648824169 80.9775729361607 564.271030156856 132.86782740733 127.475535255411 77.6683543708724 71.2045053421841 54.1779265509736 82.4970246919019 66.4108015638012 149.72972010628 119.84341482464 133.549115093066 106.653020274645 95.7230837205491 83.9200825100018 175.673915031122 312.6…
152/1 59.555856499834 68.3902080154118 76.080160319333 205.328910727479 55.8936601507406 245.117909753505 57.5660469415201 98.4303682377972 883.656841928453 86.2941836430531 80.7180617069671 72.9299013441859 97.0565693061258 62.1263454291406 58.7046390127211 73.7481562654471 545.766010482748 880.795557139269 374.658048582236 1370.25775641319 316.50894022503 431.570531167008 751.506136901127 2354.…
152/2 62.7440859485345 89.5106913676537 88.0657259055082 292.065841961386 57.3195943782996 110.312561019321 57.1820960439865 126.303727184841 720.126357512431 76.6470700030966 101.07260187257 83.3149089128919 122.417829856192 59.5800754856561 66.8813023771559 97.8063849910104 187.266017544183 166.90430386934 137.056073977523 251.470689125243 128.204697437052 98.5700334776327 184.946393770712 535.…
155/1 63.8435647932354 72.9822417441843 63.0291080200838 288.356085832243 58.7824250958373 372.472033901378 57.2345576247722 78.656224727952 401.237907991827 135.562190828838 171.307128273208 84.0772467625332 94.4922709035107 55.7169683767469 73.5507654933215 71.0787284465223 595.885514408984 1444.72182857649 411.785437847208 315.911770968071 234.891220217206 657.101545349568 2146.9403281167 9797…
155/2 57.7452245435342 86.7097457043329 64.0789185671313 312.984573007003 55.5719020096745 159.836665363419 60.3178093522822 86.7437390467322 551.428168463027 157.334875611672 263.185181858888 100.913420745131 105.807867607415 53.6569197537208 87.2233782925011 83.7446403133401 148.539416417438 432.692517700098 127.425596072831 140.005959113624 110.265205522961 228.182696484795 355.079289078254 70…
158/1 74.7023115333187 63.3046195503842 63.0300740150092 1537.17955249516 53.3676440135874 363.875700939499 52.4358210810115 82.093058324398 308.368675254275 166.126317857446 146.577237837244 77.5229914657314 55.7180215858105 55.608997794817 90.0234079060188 70.3688013713464 195.375483137489 1296.08539727174 165.593629808562 210.538695653957 147.034446902238 312.77001660271 675.027797138474 1815.…
158/2 72.9177494878556 60.8574803069623 61.766428766919 2477.46950405424 52.8598804803124 320.977159398243 55.3405733046852 82.0325139391971 348.358588155775 146.487016793414 172.1230752751 78.4402033599785 57.3500964372849 56.0770868815876 85.5837961367159 72.4341487256026 151.676131318429 1092.00180783726 135.35043202427 197.467976154078 146.581711681456 259.013439818218 486.222164664584 1400.3…
162/1 58.2426464220464 66.2098024975404 79.9947799880511 308.256157126322 56.2668569306365 129.345415273288 59.1581556304012 108.392115865327 901.941386945496 156.610688943896 289.715697752917 109.248483881923 98.610255384969 55.0618174423367 87.2665195586708 88.470284208585 118.928308398842 216.778792785283 106.522704797181 121.583345693674 99.5116769103297 100.468823891553 726.260037049865 183.…
162/2 68.1880160117538 66.1243906688543 75.7139295310492 403.798582500587 55.1585814204745 132.519295377577 57.0151391558458 90.4010414297987 746.632537209058 120.331561428523 242.630640176734 94.0429476476998 85.8476898090273 56.9867188574054 82.1716424861928 72.6049319723709 119.159211688606 309.889256874833 114.807001723738 126.225419765626 104.572041083893 116.264521536762 720.304026567958 19…
163/1 63.1107553689461 66.6554056717154 68.5651263514848 771.335033040937 61.396473673481 243.90949409903 59.5805691426654 74.7933632224757 417.814886085028 94.1282232604864 158.277111531871 63.3802247994897 91.8211527380879 61.5951509851204 94.233509192456 69.187855288079 168.481563419987 305.237736802645 122.880633522967 197.418813628311 151.863883206322 99.5241106786775 186.163230184359 638.99…
163/2 68.1141406696807 64.9616944730831 73.1765570716405 405.813638145889 59.2104640559123 245.220942397685 72.2615857079522 76.1611285623036 409.405371815078 127.104526111646 154.93305256726 60.0089098554828 111.821978755371 61.2866796338572 89.8111926824643 66.2177837368566 131.84224444927 196.984052435597 97.2096436454095 240.820118953333 175.258876415793 85.6634817284931 197.607207813675 1428…
