# Supplementary material for: Associations between the human intestinal microbiota, Lactobacillus rhamnosus GG and serum lipids indicated by integrated analysis of high-throughput profiling data
Source: PeerJ. 2013 Feb 26;1:e32. doi: 10.7717/peerj.32 (PMC3628737; doi:10.7717/peerj.32)
Supplement: Supplemental Information 1 — The lipidomics and HITChip microbiota profiling data sets. [file peerj-01-32-s002.gz › Data/SupplementalDataLipidsS2.tab]

Cer(d18:1/16:0) "Cer(d18:1/16:0)" "Cer(d18:1/18:0)" "Cer(d18:1/22:0)" "Cer(d18:1/22:1)" "Cer(d18:1/24:1)" "Cer(d18:1/24:2)" "lysoPC(16:0)" "lysoPC(16:1)" "lysoPC(18:0)" "lysoPC(18:0e)" "lysoPC(18:1)" "lysoPC(18:2)" "lysoPC(18:3)" "lysoPC(20:3e)" "lysoPC(20:4)" "lysoPC(20:4)" "lysoPC(20:5)" "lysoPC(22:6)" "lysoPE(22:3)" "PA(34:0)/PG(34:0)" "PA(34:0)/PG(34:0)" "PA(34:1)/PG(34:1)" "PA(34:1)/PG(34:1)…
104/1 "0,28" "0,70" "0,39" "3,09" "1,16" "12,06" "3,54" "78,07" "2,63" "30,35" "5,10" "13,55" "16,22" "14,09" "4,03" "4,91" "1,79" "1,83" "3,08" "1,73" "1,45" "0,92" "0,14" "2,22" "0,24" "0,10" "0,74" "0,19" "0,64" "0,71" "0,19" "0,71" "0,12" "0,16" "0,44" "0,27" "0,87" "0,73" "1,05" "0,23" "0,49" "0,53" "1,20" "0,34" "0,40" "0,35" "0,25" "2,04" "0,39" "0,23" "10,85" "2,05" "0,23" "10,57" "0,89" …
104/2 "0,37" "0,62" "0,47" "2,66" "1,08" "9,95" "2,49" "41,05" "1,67" "22,04" "4,65" "8,77" "12,36" "6,79" "3,34" "2,72" "0,99" "1,51" "1,89" "1,77" "1,68" "0,92" "0,16" "2,16" "0,33" "0,37" "0,68" "0,70" "0,70" "0,73" "0,17" "0,24" "0,14" "0,24" "0,43" "0,30" "0,89" "0,76" "1,04" "0,59" "0,25" "0,59" "1,20" "0,38" "0,39" "0,32" "0,26" "2,46" "0,33" "0,20" "10,32" "1,76" "0,30" "12,34" "4,30" "2,…
106/1 "0,66" "0,79" "0,49" "3,70" "1,18" "11,25" "2,95" "44,46" "0,93" "27,29" "4,88" "7,25" "10,68" "6,66" "3,44" "1,92" "0,86" "1,34" "0,74" "1,65" "1,74" "0,89" "2,44" "2,44" "0,32" "0,19" "1,10" "0,26" "0,96" "1,00" "0,23" "0,27" "0,19" "0,22" "0,80" "0,28" "1,24" "0,92" "1,21" "0,35" "0,84" "0,84" "0,95" "0,41" "0,34" "0,26" "0,29" "3,04" "0,39" "0,34" "10,71" "2,70" "0,29" "9,65" "0,90" "2,…
106/2 "0,52" "0,74" "0,37" "3,39" "0,88" "10,64" "2,82" "40,01" "0,82" "24,45" "6,35" "7,83" "14,55" "6,12" "3,34" "2,13" "1,16" "1,74" "0,89" "1,44" "1,90" "0,94" "1,99" "2,19" "0,37" "0,24" "0,81" "0,23" "0,95" "0,77" "0,21" "0,33" "0,13" "0,26" "0,63" "0,32" "1,06" "0,85" "1,39" "0,32" "0,65" "0,74" "0,75" "0,37" "0,39" "0,39" "0,17" "3,11" "0,43" "0,29" "10,09" "2,31" "6,29" "6,96" "0,96" "2,…
107/1 "0,33" "0,51" "0,40" "2,81" "0,90" "7,78" "2,07" "33,16" "0,83" "12,86" "1,68" "4,60" "8,13" "4,71" "2,02" "1,86" "0,85" "0,93" "0,93" "1,62" "1,44" "1,04" "0,12" "1,97" "0,19" "0,19" "0,65" "0,16" "0,68" "0,58" "0,16" "0,58" "0,10" "0,20" "0,37" "0,33" "1,05" "0,97" "0,70" "0,57" "0,21" "0,57" "1,10" "0,31" "0,24" "0,25" "0,27" "1,77" "0,25" "0,16" "10,02" "1,75" "0,41" "8,10" "3,98" "3,31…
107/2 "0,50" "0,71" "0,53" "2,76" "1,13" "8,06" "2,34" "32,89" "0,87" "9,26" "3,71" "4,56" "5,40" "5,26" "1,25" "2,02" "0,43" "0,65" "0,94" "1,74" "1,10" "0,70" "1,78" "1,78" "0,21" "0,33" "0,62" "0,14" "0,54" "0,28" "0,15" "0,55" "0,13" "0,19" "0,40" "0,23" "1,12" "0,87" "0,71" "0,65" "0,21" "0,65" "0,97" "0,97" "0,25" "0,25" "0,25" "2,36" "0,27" "0,21" "9,00" "1,61" "0,31" "10,95" "3,33" "2,07"…
112/1 "0,41" "0,58" "0,40" "2,00" "0,74" "5,26" "1,33" "34,10" "0,63" "18,11" "3,40" "5,13" "10,96" "5,64" "2,81" "1,77" "0,54" "1,32" "1,02" "1,52" "1,47" "1,19" "1,19" "1,19" "0,15" "0,11" "0,46" "0,24" "0,72" "0,51" "0,15" "0,14" "0,12" "0,15" "0,37" "0,19" "0,69" "1,18" "1,24" "0,47" "0,25" "0,47" "0,47" "0,24" "0,18" "0,18" "0,15" "2,00" "0,27" "0,12" "10,52" "1,90" "4,68" "4,68" "2,14" "1,0…
112/2 "0,49" "0,82" "0,43" "3,37" "1,08" "8,67" "2,66" "42,40" "0,71" "19,19" "1,43" "6,39" "16,64" "6,49" "2,88" "1,96" "0,82" "1,68" "0,97" "1,73" "1,58" "0,93" "0,12" "1,95" "0,28" "0,17" "0,78" "0,20" "0,76" "0,71" "0,13" "0,20" "0,11" "0,15" "0,67" "0,20" "0,99" "0,74" "0,74" "0,25" "0,56" "0,56" "0,76" "0,38" "0,35" "0,20" "0,21" "2,48" "0,33" "0,20" "10,20" "2,20" "0,39" "5,09" "0,76" "2,9…
113/1 "0,59" "0,90" "0,56" "5,56" "1,60" "21,49" "4,67" "42,00" "0,89" "18,19" "6,28" "7,03" "15,98" "5,55" "2,43" "2,91" "0,87" "1,70" "1,04" "1,53" "1,40" "0,87" "2,57" "2,57" "0,41" "0,19" "1,07" "0,24" "0,92" "0,99" "0,19" "0,33" "0,16" "0,20" "0,84" "0,27" "1,11" "0,96" "1,16" "0,32" "0,83" "0,83" "1,11" "0,54" "0,32" "0,22" "0,25" "2,89" "0,46" "0,33" "13,34" "2,82" "0,33" "6,61" "0,84" "2,…
113/2 "0,67" "0,75" "0,66" "5,20" "1,26" "19,06" "4,20" "50,02" "0,94" "30,55" "3,24" "9,14" "18,07" "9,06" "4,39" "4,06" "1,06" "2,10" "1,53" "1,98" "1,86" "1,02" "2,30" "2,64" "0,15" "0,18" "0,93" "0,25" "0,88" "1,07" "0,27" "0,34" "0,24" "0,27" "0,70" "0,36" "1,00" "0,84" "1,34" "0,34" "0,56" "0,71" "0,81" "0,51" "0,36" "0,23" "0,22" "2,43" "0,38" "0,26" "9,80" "3,28" "3,82" "5,39" "0,85" "2,0…
116/1 "0,32" "0,49" "0,44" "4,40" "1,19" "11,40" "3,50" "49,67" "1,33" "24,56" "3,13" "6,04" "10,18" "9,16" "3,47" "2,50" "0,80" "1,28" "0,84" "1,76" "1,56" "0,99" "0,20" "2,60" "0,35" "0,23" "1,10" "0,23" "1,00" "1,02" "0,44" "0,28" "0,35" "0,14" "0,70" "0,25" "1,24" "1,02" "0,87" "0,28" "0,68" "0,72" "1,11" "0,38" "0,31" "0,30" "0,23" "2,18" "0,31" "0,18" "10,75" "2,23" "0,44" "10,47" "0,74" "3…
116/2 "0,43" "0,67" "0,42" "4,36" "1,08" "10,04" "2,71" "42,36" "1,13" "17,46" "3,33" "4,43" "9,33" "5,97" "2,15" "2,25" "0,55" "1,11" "0,80" "1,67" "1,70" "0,91" "0,16" "2,00" "0,28" "0,23" "0,90" "0,21" "0,69" "0,81" "0,30" "0,26" "0,19" "0,20" "0,49" "0,19" "0,87" "0,85" "0,98" "0,26" "0,53" "0,55" "0,83" "0,24" "0,26" "0,29" "0,16" "2,26" "0,37" "0,21" "10,42" "2,40" "0,30" "7,38" "0,85" "2,6…
119/1 "0,42" "0,64" "0,35" "2,98" "1,00" "10,88" "3,16" "45,04" "1,48" "21,34" "2,74" "7,68" "11,39" "6,86" "3,08" "2,10" "0,98" "1,12" "0,91" "1,73" "1,91" "0,86" "0,13" "1,73" "0,27" "0,16" "0,68" "0,20" "0,66" "0,74" "0,32" "0,29" "0,25" "0,21" "0,45" "0,34" "0,86" "0,73" "1,01" "0,32" "0,56" "0,56" "0,92" "0,92" "0,30" "0,23" "0,26" "2,19" "0,36" "0,19" "9,59" "2,38" "0,27" "9,49" "0,69" "1,6…
119/2 "0,46" "0,81" "0,35" "2,79" "1,11" "11,80" "3,26" "32,83" "1,19" "16,94" "5,24" "6,39" "11,83" "4,66" "2,02" "2,14" "0,79" "1,44" "0,87" "1,69" "1,92" "1,16" "0,20" "2,26" "0,36" "0,26" "0,92" "0,24" "0,87" "0,97" "0,31" "0,32" "0,24" "0,21" "0,68" "0,35" "1,30" "0,98" "1,12" "0,36" "0,95" "0,99" "1,17" "1,17" "0,39" "0,28" "0,32" "3,05" "0,44" "0,29" "11,41" "2,89" "0,34" "12,85" "0,89" "2…
120/1 "0,40" "0,68" "0,49" "3,11" "1,00" "8,59" "2,55" "32,85" "0,88" "21,63" "13,81" "5,85" "11,13" "4,64" "2,51" "2,70" "0,77" "1,40" "1,46" "2,02" "1,77" "0,89" "1,32" "1,82" "0,23" "0,10" "0,54" "0,19" "0,71" "0,60" "0,13" "0,60" "0,13" "0,15" "0,46" "0,19" "0,79" "0,81" "0,94" "0,24" "0,43" "0,55" "0,64" "0,29" "0,33" "0,19" "0,19" "2,23" "0,43" "0,24" "8,91" "2,23" "2,82" "4,45" "1,11" "1,6…
120/2 "0,29" "0,66" "0,34" "1,73" "0,67" "4,39" "1,29" "38,57" "1,25" "18,64" "4,67" "7,52" "10,92" "6,06" "2,59" "2,68" "0,77" "1,02" "1,28" "1,91" "2,12" "1,12" "0,09" "1,28" "0,42" "0,12" "0,37" "0,52" "0,52" "0,49" "0,23" "0,49" "0,17" "0,15" "0,38" "0,25" "0,65" "0,71" "0,98" "0,48" "0,39" "0,48" "0,48" "0,29" "0,32" "0,32" "0,14" "3,48" "0,66" "0,18" "8,87" "2,05" "5,94" "7,23" "0,85" "1,23…
122/1 "0,32" "0,45" "0,27" "0,96" "0,50" "3,28" "1,01" "38,12" "0,87" "26,91" "1,63" "8,97" "17,32" "5,31" "3,62" "3,05" "0,93" "2,13" "0,68" "1,57" "2,05" "1,07" "1,43" "1,43" "0,22" "0,13" "0,53" "0,16" "0,50" "0,56" "0,15" "0,56" "0,14" "0,14" "0,51" "0,20" "0,82" "0,61" "0,90" "0,29" "0,60" "0,60" "0,28" "0,30" "0,17" "0,17" "0,10" "2,09" "0,48" "0,14" "7,94" "1,67" "2,18" "2,48" "2,93" "0,96…
122/2 "0,26" "0,53" "0,52" "1,48" "0,79" "4,92" "1,32" "35,77" "0,91" "15,91" "2,83" "7,75" "18,33" "5,22" "1,97" "3,12" "1,05" "2,07" "0,60" "1,60" "1,47" "0,85" "1,45" "1,45" "0,19" "0,13" "0,47" "0,48" "0,48" "0,51" "0,16" "0,51" "0,13" "0,17" "0,50" "0,28" "0,79" "0,81" "0,81" "0,58" "0,25" "0,58" "0,28" "0,28" "0,11" "0,11" "0,08" "2,09" "2,47" "0,11" "8,53" "1,57" "3,65" "3,65" "2,63" "0,83…
123/1 "0,50" "0,71" "0,43" "3,46" "0,96" "11,66" "2,89" "39,00" "1,40" "21,00" "4,76" "6,98" "13,62" "6,47" "2,75" "1,81" "0,94" "1,38" "0,95" "1,65" "2,03" "1,16" "2,20" "2,20" "0,23" "0,22" "0,85" "0,21" "0,83" "0,74" "0,20" "0,25" "0,12" "0,21" "0,55" "0,30" "1,09" "0,85" "1,02" "0,24" "0,47" "0,66" "1,14" "0,32" "0,45" "0,32" "0,26" "2,56" "0,29" "0,26" "9,00" "2,39" "0,39" "12,11" "0,80" "3,…
123/2 "0,60" "0,75" "0,62" "3,41" "1,27" "12,00" "2,83" "34,24" "1,14" "16,42" "5,66" "7,01" "11,73" "4,71" "2,14" "1,78" "0,74" "1,33" "1,14" "1,68" "1,28" "0,93" "0,13" "1,88" "0,23" "0,14" "0,70" "0,75" "0,75" "0,65" "0,13" "0,20" "0,09" "0,13" "0,55" "0,20" "1,00" "0,84" "0,76" "0,53" "0,19" "0,53" "0,88" "0,27" "0,27" "0,29" "0,21" "2,22" "0,22" "0,20" "7,59" "1,72" "0,32" "8,86" "3,58" "2,3…
124/1 "0,68" "0,61" "0,42" "2,73" "0,96" "10,39" "3,46" "37,68" "0,83" "20,84" "3,65" "6,40" "13,43" "5,31" "2,25" "2,27" "0,65" "1,23" "1,38" "1,57" "1,52" "0,99" "1,64" "1,90" "0,24" "0,15" "0,55" "0,20" "0,76" "0,59" "0,49" "0,20" "0,11" "0,14" "0,45" "0,16" "0,90" "0,84" "0,89" "0,28" "0,49" "0,66" "0,64" "0,64" "0,37" "0,37" "0,18" "2,55" "0,31" "0,17" "8,73" "1,54" "2,41" "3,90" "0,62" "1,2…
124/2 "0,40" "0,68" "0,38" "3,24" "0,93" "12,85" "3,55" "44,54" "1,25" "24,70" "3,41" "6,91" "15,49" "7,04" "3,05" "2,36" "0,89" "1,88" "1,56" "1,84" "1,57" "1,08" "0,09" "1,95" "0,20" "0,14" "0,54" "0,17" "0,85" "0,65" "0,13" "0,19" "0,12" "0,15" "0,47" "0,17" "0,83" "0,65" "0,77" "0,21" "0,21" "0,54" "0,79" "0,29" "0,35" "0,22" "0,26" "1,90" "0,29" "0,21" "7,71" "1,81" "0,27" "4,65" "0,70" "2,2…
127/1 "0,32" "0,43" "0,27" "1,96" "0,66" "5,42" "1,72" "48,41" "1,39" "24,52" "6,57" "8,24" "18,33" "8,57" "3,47" "2,98" "0,98" "2,11" "1,03" "1,78" "1,67" "1,15" "1,24" "1,47" "0,21" "0,22" "0,60" "0,57" "0,57" "0,61" "0,61" "0,31" "0,17" "0,20" "0,47" "0,25" "0,74" "0,61" "0,90" "0,33" "0,34" "0,46" "0,37" "0,36" "0,26" "0,26" "0,13" "2,83" "0,41" "0,20" "8,68" "2,19" "4,86" "6,64" "0,78" "2,09…
127/2 "0,39" "0,56" "0,36" "2,57" "0,85" "7,68" "2,83" "39,67" "1,02" "25,41" "4,51" "6,06" "13,97" "5,99" "3,72" "1,79" "0,79" "1,57" "0,72" "1,94" "1,83" "1,33" "0,18" "2,42" "0,13" "0,25" "0,99" "0,23" "1,00" "0,87" "0,16" "0,38" "0,18" "0,15" "0,88" "0,39" "1,11" "0,80" "1,02" "0,38" "0,72" "0,72" "0,64" "0,41" "0,36" "0,36" "0,23" "2,55" "0,32" "0,20" "9,96" "2,07" "0,37" "7,87" "0,93" "3,21…
130/1 "0,47" "0,70" "0,64" "3,75" "0,93" "11,00" "2,79" "41,80" "0,77" "26,80" "7,98" "6,12" "10,21" "6,30" "3,75" "2,26" "0,77" "1,05" "1,05" "1,92" "1,53" "1,28" "2,29" "2,83" "0,24" "0,13" "0,72" "0,20" "1,35" "0,87" "0,31" "0,22" "0,23" "0,18" "0,54" "0,22" "1,16" "1,06" "0,86" "0,24" "0,59" "0,78" "0,98" "0,30" "0,39" "0,36" "0,21" "2,31" "0,29" "0,23" "9,86" "1,91" "0,34" "7,04" "0,73" "2,8…
130/2 "0,33" "0,69" "0,46" "3,44" "1,33" "11,87" "2,75" "40,49" "0,80" "21,28" "4,22" "5,18" "7,81" "6,22" "3,19" "1,82" "0,68" "0,95" "0,88" "1,54" "1,71" "1,27" "2,60" "2,60" "0,19" "0,17" "0,81" "0,33" "1,30" "0,94" "0,32" "0,17" "0,29" "0,17" "0,52" "0,20" "1,12" "1,14" "1,07" "0,25" "0,68" "0,68" "0,92" "0,36" "0,43" "0,35" "0,22" "2,26" "0,33" "0,22" "12,03" "2,04" "0,37" "8,83" "0,62" "2,9…
136/1 "0,75" "0,78" "0,47" "2,91" "0,81" "11,25" "3,07" "30,56" "1,11" "19,06" "5,84" "5,98" "7,51" "4,43" "2,55" "2,25" "0,72" "0,85" "0,97" "1,43" "1,68" "0,90" "0,12" "1,82" "0,36" "0,18" "0,69" "0,24" "0,79" "0,71" "0,22" "0,23" "0,22" "0,21" "0,45" "0,30" "1,17" "1,06" "1,25" "0,28" "0,61" "0,73" "0,88" "0,88" "0,33" "0,24" "0,21" "2,97" "0,39" "0,26" "10,27" "3,26" "0,32" "9,15" "1,00" "1,9…
136/2 "0,37" "0,67" "0,39" "3,00" "0,81" "11,48" "3,39" "43,91" "1,57" "24,91" "7,47" "7,47" "13,85" "6,64" "2,97" "3,29" "1,16" "1,61" "1,59" "1,96" "1,70" "0,95" "1,53" "1,53" "0,24" "0,13" "0,61" "0,17" "0,68" "0,61" "0,18" "0,21" "0,14" "0,16" "0,49" "0,25" "0,95" "0,83" "1,01" "0,23" "0,29" "0,58" "0,96" "0,31" "0,28" "0,26" "0,18" "2,01" "0,29" "0,25" "9,72" "2,58" "0,26" "6,47" "0,83" "1,8…
137/1 "0,33" "0,68" "0,44" "2,65" "0,88" "8,28" "2,63" "27,72" "1,24" "14,82" "5,66" "5,77" "12,05" "3,88" "1,81" "1,57" "0,77" "1,21" "1,26" "1,70" "1,97" "1,09" "2,41" "2,41" "0,35" "0,18" "1,05" "0,18" "0,69" "0,84" "0,42" "0,84" "0,15" "0,23" "0,58" "0,26" "1,26" "0,98" "0,94" "0,30" "0,82" "0,82" "1,38" "0,42" "0,49" "0,31" "0,30" "3,23" "0,42" "0,27" "12,71" "2,34" "0,28" "10,07" "1,02" "2,…
137/2 "0,31" "0,53" "0,36" "1,83" "0,85" "5,99" "1,96" "23,60" "0,89" "10,48" "3,56" "3,78" "6,20" "3,01" "1,41" "1,37" "0,52" "0,75" "0,79" "1,57" "2,11" "1,29" "1,70" "1,96" "0,28" "0,19" "0,70" "0,60" "0,60" "0,52" "0,31" "0,17" "0,16" "0,16" "0,43" "0,16" "1,16" "0,77" "0,92" "0,27" "0,58" "0,70" "0,87" "0,31" "0,35" "0,35" "0,19" "3,50" "0,47" "0,19" "12,04" "2,39" "6,46" "7,72" "0,83" "1,07…
139/1 "0,47" "0,67" "0,34" "1,78" "0,67" "5,44" "1,64" "34,49" "1,40" "14,87" "3,87" "4,18" "4,60" "4,71" "1,61" "1,53" "0,47" "0,64" "0,87" "1,43" "1,47" "0,68" "1,71" "2,08" "0,81" "0,31" "0,78" "0,54" "0,54" "0,63" "0,41" "0,26" "0,15" "0,25" "0,36" "0,29" "1,07" "0,68" "0,91" "0,56" "0,33" "0,56" "1,15" "1,15" "0,41" "0,41" "0,19" "3,09" "0,44" "0,19" "11,31" "2,32" "0,32" "17,55" "0,84" "2,6…
139/2 "0,49" "0,56" "0,29" "1,59" "0,67" "4,85" "1,45" "24,75" "0,81" "8,98" "2,02" "3,06" "5,26" "3,36" "1,39" "1,25" "0,47" "0,61" "0,74" "1,73" "1,80" "0,95" "0,21" "2,25" "0,30" "0,30" "0,78" "0,61" "0,61" "0,63" "0,18" "0,26" "0,13" "0,18" "0,39" "0,25" "1,03" "0,79" "0,88" "0,22" "0,55" "0,55" "1,12" "0,28" "0,43" "0,27" "0,18" "3,04" "0,92" "0,19" "12,56" "2,08" "0,31" "13,39" "0,70" "2,01…
145/1 "0,37" "0,67" "0,39" "3,10" "0,97" "13,08" "2,33" "35,35" "0,74" "19,33" "5,10" "5,27" "9,81" "5,25" "2,86" "1,67" "0,72" "1,10" "1,74" "1,65" "1,81" "0,98" "2,94" "2,94" "0,30" "0,11" "0,79" "0,21" "0,93" "0,70" "0,22" "0,19" "0,14" "0,18" "0,48" "0,22" "1,21" "0,79" "0,92" "0,37" "0,75" "0,75" "1,39" "0,45" "0,53" "0,33" "0,32" "2,57" "0,41" "0,26" "14,28" "2,05" "0,26" "7,36" "0,93" "2,2…
145/2 "0,46" "0,68" "0,42" "3,28" "0,98" "13,00" "2,83" "51,57" "1,07" "31,20" "1,82" "7,89" "11,69" "8,54" "4,10" "1,89" "0,98" "1,22" "2,33" "1,55" "1,76" "0,96" "0,14" "2,95" "0,18" "0,19" "0,88" "0,26" "1,00" "0,78" "0,54" "0,25" "0,28" "0,22" "0,48" "0,25" "0,97" "0,77" "0,98" "0,33" "0,69" "0,69" "1,15" "0,38" "0,62" "0,40" "0,23" "2,65" "0,38" "0,26" "11,04" "1,85" "0,50" "10,06" "0,96" "3…
152/1 "0,44" "0,79" "0,40" "3,58" "0,92" "10,67" "3,60" "32,85" "0,74" "23,72" "3,32" "6,26" "12,84" "4,63" "3,08" "1,59" "0,66" "1,47" "1,43" "1,63" "1,70" "1,21" "2,67" "2,67" "0,32" "0,16" "1,10" "1,06" "1,06" "0,95" "0,18" "0,30" "0,18" "0,21" "0,89" "0,20" "1,06" "0,88" "0,97" "0,28" "0,77" "0,77" "1,13" "0,54" "0,43" "0,43" "0,30" "2,90" "0,30" "0,22" "11,58" "2,88" "0,25" "5,63" "0,78" "2,…
152/2 "0,45" "0,67" "0,31" "3,62" "1,07" "11,44" "3,31" "39,48" "0,76" "22,63" "3,41" "6,01" "27,26" "6,90" "2,66" "2,43" "0,79" "3,73" "1,87" "1,49" "1,61" "1,21" "0,12" "2,53" "0,23" "0,13" "0,89" "0,23" "1,08" "0,90" "0,17" "0,24" "0,17" "0,17" "0,82" "0,22" "0,97" "0,91" "1,01" "0,26" "0,77" "0,77" "0,91" "0,46" "0,43" "0,25" "0,30" "2,20" "0,24" "0,20" "12,07" "2,64" "0,28" "4,14" "0,66" "2,…
155/1 "0,44" "0,60" "0,38" "3,38" "1,07" "15,22" "3,51" "44,03" "0,72" "20,01" "4,25" "7,45" "17,75" "6,92" "2,69" "2,13" "1,09" "2,21" "1,34" "1,89" "1,47" "0,65" "0,15" "2,50" "0,35" "0,17" "0,87" "0,24" "0,59" "0,77" "0,20" "0,31" "0,21" "0,16" "0,50" "0,26" "0,75" "0,62" "0,86" "0,24" "0,37" "0,55" "0,71" "0,36" "0,46" "0,46" "0,21" "2,35" "0,40" "0,22" "7,32" "1,59" "2,83" "4,21" "0,77" "1,7…
155/2 "0,54" "0,72" "0,51" "3,25" "1,10" "13,26" "2,97" "54,13" "0,86" "25,92" "3,11" "8,05" "12,89" "8,97" "4,16" "2,19" "0,94" "1,45" "1,72" "2,21" "1,38" "0,69" "1,52" "2,06" "1,79" "0,18" "0,77" "0,24" "0,67" "0,64" "0,23" "0,33" "0,27" "0,20" "0,54" "0,22" "0,77" "0,64" "0,94" "0,22" "0,37" "0,54" "0,70" "0,31" "0,45" "0,23" "0,16" "2,39" "0,33" "0,17" "8,72" "1,67" "0,29" "6,40" "0,69" "2,3…
158/1 "0,50" "0,70" "0,39" "2,62" "0,78" "7,69" "2,10" "46,18" "0,59" "35,17" "2,59" "8,43" "16,74" "8,38" "5,64" "1,89" "1,15" "2,08" "1,33" "2,08" "1,46" "0,73" "1,32" "1,91" "0,29" "0,10" "0,64" "0,20" "0,75" "0,75" "0,19" "0,26" "0,17" "0,14" "0,64" "0,18" "0,71" "0,70" "0,67" "0,25" "0,42" "0,52" "0,51" "0,38" "0,41" "0,18" "0,19" "2,29" "0,27" "0,19" "8,19" "1,81" "2,40" "4,01" "0,81" "2,81…
158/2 "0,46" "0,72" "0,37" "2,66" "0,74" "7,34" "2,21" "44,72" "0,59" "29,47" "2,90" "9,12" "17,55" "7,74" "4,76" "1,74" "0,97" "2,14" "1,91" "1,75" "1,61" "0,76" "1,47" "2,11" "0,12" "0,13" "0,60" "0,19" "0,78" "0,90" "0,15" "0,22" "0,11" "0,14" "0,56" "0,17" "0,66" "0,66" "0,74" "0,27" "0,44" "0,57" "0,49" "0,42" "0,43" "0,21" "0,20" "2,71" "0,26" "0,22" "9,55" "2,05" "0,24" "4,07" "0,76" "1,95…
162/1 "0,50" "0,85" "0,71" "4,61" "1,32" "11,64" "3,74" "46,84" "0,85" "22,95" "6,41" "5,72" "10,45" "7,91" "3,29" "1,94" "0,70" "1,19" "0,85" "1,93" "1,44" "0,79" "1,88" "2,46" "0,41" "0,17" "1,00" "0,85" "0,85" "0,94" "0,39" "0,22" "0,38" "0,22" "0,59" "0,27" "1,09" "1,00" "1,16" "0,27" "0,50" "0,64" "0,63" "0,41" "0,44" "0,44" "0,14" "3,05" "0,51" "0,20" "8,98" "1,73" "4,14" "7,70" "0,80" "1,9…
162/2 "0,41" "0,65" "0,45" "4,21" "1,37" "12,58" "3,64" "54,84" "0,90" "29,74" "3,01" "6,39" "11,88" "8,62" "4,48" "2,12" "0,92" "1,25" "0,99" "2,08" "1,25" "0,84" "1,47" "2,14" "0,21" "0,14" "0,81" "0,17" "0,81" "0,70" "0,35" "0,18" "0,25" "0,19" "0,55" "0,25" "1,00" "0,82" "0,89" "0,25" "0,40" "0,50" "0,73" "0,35" "0,34" "0,24" "0,17" "1,74" "0,36" "0,17" "7,83" "1,82" "0,18" "5,78" "0,70" "1,5…
163/1 "0,50" "0,85" "0,39" "2,08" "0,56" "4,79" "1,80" "35,52" "0,80" "18,83" "1,63" "6,95" "14,06" "6,35" "2,41" "2,73" "0,92" "1,64" "0,94" "1,91" "1,67" "0,98" "1,04" "1,50" "0,28" "0,09" "0,46" "0,59" "0,59" "0,57" "0,14" "0,47" "0,14" "0,11" "0,41" "0,15" "0,79" "0,64" "0,78" "0,25" "0,25" "0,50" "0,47" "0,32" "0,33" "0,33" "0,14" "2,63" "0,26" "0,26" "8,19" "2,09" "2,54" "4,37" "0,71" "1,07…
163/2 "0,56" "0,66" "0,42" "2,79" "0,91" "7,64" "2,54" "38,18" "0,91" "21,24" "2,39" "7,16" "13,03" "7,10" "3,20" "2,32" "0,89" "1,58" "1,31" "2,02" "1,61" "0,91" "0,12" "1,78" "0,33" "0,14" "0,58" "0,18" "0,70" "0,67" "0,14" "0,20" "0,17" "0,23" "0,51" "0,24" "1,13" "0,84" "1,03" "0,29" "0,52" "0,69" "0,76" "0,47" "0,41" "0,21" "0,22" "2,35" "0,34" "0,28" "9,97" "2,75" "3,38" "6,34" "0,94" "1,92…
