# Supplementary material for: Associations between the human intestinal microbiota, Lactobacillus rhamnosus GG and serum lipids indicated by integrated analysis of high-throughput profiling data
Source: PeerJ. 2013 Feb 26;1:e32. doi: 10.7717/peerj.32 (PMC3628737; doi:10.7717/peerj.32)
Supplement: Supplemental Table S1 — Background information for the study subjects: subject ID (ID), intervention group (placebo or probiotics (L. rhamnosus GG)), gender, age, and body-mass index (BMI). [file peerj-01-32-s004.odt]

ID
Group
Gender
Age (y)
BMI
104
Placebo
Female
52
23.5
106
Placebo
Female
45
21.7
107
Probiotic
Female
41
21.6
112
Placebo
Male
52
26.1
113
Placebo
Female
55
28.4
116
Probiotic
Female
54
30.4
119
Placebo
Female
23
27.5
120
Probiotic
Female
54
23.4
122
Placebo
Male
26
21.3
123
Probiotic
Female
38
22.8
124
Probiotic
Female
48
21.9
127
Placebo
Female
28
24.3
130
Probiotic
Male
51
26.2
134
Placebo
Female
41
23.1
135
Probiotic
Female
46
18.4
136
Placebo
Female
46
20.3
137
Placebo
Female
27
24.8
139
Placebo
Female
34
26.1
145
Placebo
Male
43
24.7
152
Placebo
Male
37
22.4
155
Probiotic
Male
47
25.6
158
Placebo
Female
53
20.7
162
Probiotic
Male
50
28.1
163
Placebo
Female
32
21.5
164
Probiotic
Female
37
22.3
