# Supplementary material for: Associations between the human intestinal microbiota, Lactobacillus rhamnosus GG and serum lipids indicated by integrated analysis of high-throughput profiling data
Source: PeerJ. 2013 Feb 26;1:e32. doi: 10.7717/peerj.32 (PMC3628737; doi:10.7717/peerj.32)
Supplement: Supplemental Table S3 — Lipids have been named according to Lipid Maps (http://www.lipidmaps.org) with the following abbreviations: Cer: ceramide; ChoE: cholesteryl ester; lysoPC: lysophosphatidylcholine; PA: phosphatidic acid; PG: phosphatidylglycerol; PC: phosphatidylcholine; PS: phosphatidylserine; SM: sphingomyelin; TG: triglyceride. Where the fatty acid composition could not be determined, the total number of carbons and double bonds is indicated. The first number indicates the amount of carbon atoms in the fatty acid molecule, followed by the number of double bonds. [file peerj-01-32-s006.odt]

OLE-object
